# Supplementary material for: Peripheral monocyte transcriptional signatures of inflammation and oxidative stress in Parkinson’s disease
Source: Front Immunol. 2025 Jul 23;16:1571074. doi: 10.3389/fimmu.2025.1571074 (PMC12325044; doi:10.3389/fimmu.2025.1571074)
Supplement: Supplementary Table 1 — Demographics and Clinical Characteristics of PD Patients Demographic summary table of age, sex, and disease progression of PD patients recruited to the study. Demographics detailed as PD cohort as a whole and separated into male vs female. Disease progression stratified by Hoehn and Yahr (H&Y) scale. Age represented as mean ± standard deviation (SD) and disease duration reported as average years. [file Table1.xlsx]

## Sheet: Supp Table 1
Demographics Table	N	Age (avg years) ± SD	Disease Duration (avg years)
Controls	16	71.9 ± 7.49
Male	8	74.1 ± 8.25
Female	8	69.7 ± 6.41
PD Total	62	73.3 ± 7.76	7.84746
H&Y 1-1.5	17	69.7 ± 4.88	2.64706
H&Y 2-2.5	13	70.4 ± 9.23	7.83333
H&Y 3	15	75.3 ± 7.71	6.53333
H&Y 4	11	78.7 ± 6.78	13.3
H&Y 5	6	74.9 ± 4.07	18.6
PD Male	31	75.1 ± 7.41	7.09677
H&Y 1-1.5	7	69.7 ± 2.78	3.28571
H&Y 2-2.5	6	70.7 ± 8.06	8
H&Y 3	10	77.7 ± 6.91	6.9
H&Y 4	5	81.0 ± 6.16	8.2
H&Y 5	3	78.0 ± 0.67	13
PD Female	31	71.5 ± 7.69	8.67857
H&Y 1-1.5	10	69.7 ± 5.92	2.2
H&Y 2-2.5	7	70.2 ± 10.12	7.66667
H&Y 3	5	70.5 ± 6.95	5.8
H&Y 4	6	78.3 ± 6.67	18.4
H&Y 5	3	71.8 ± 3.74	27

## Sheet: Supp Table 2
Monocyte RNA	PD		PD H&Y 1-1.5		PD H&Y 2-2.5		PD H&Y 3		PD H&Y 4		PD H&Y 5
	Log2FC	SEM	Log2FC	SEM	Log2FC	SEM	Log2FC	SEM	Log2FC	SEM	Log2FC	SEM
IL-6	0.724	0.096	0.1596	0.1425	0.7038	0.2081	0.9277	0.2026	1.173	0.1822	1.219	0.1055
IL-1β	0.6747	0.0785	0.4456	0.1449	0.7039	0.1275	0.6239	0.2176	0.8154	0.1239	1.133	0.1205
TNF	0.2274	0.0536	0.06291	0.09216	0.2641	0.1182	0.1714	0.106	0.4054	0.1524	0.4746	0.1163
CCR2	0.4509	0.08201	0.3189	0.1833	0.2138	0.2048	0.5413	0.1064	0.6995	0.1333	0.8474	0.1031
MRC1/CD206	0.7048	0.1288	1.311	0.2245	0.7309	0.3148	0.4524	0.2464	0.373	0.239	0.0131	0.1592
CD163	0.5743	0.08736	0.261	0.1416	0.5021	0.2048	0.6279	0.1572	1.01	0.2179	1.02	0.1428
PPARGC1A	-0.1621	0.06985	0.2016	0.1003	-0.2319	0.1533	-0.102	0.1154	-0.4037	0.129	-0.7498	0.1136
GPX4	0.1849	0.04664	0.379	0.06714	0.1997	0.06283	0.3049	0.09278	-0.1431	0.08889	-0.2096	0.1053
NRF1	0.3156	0.06608	0.3226	0.1422	0.09148	0.1058	0.4374	0.139	0.2808	0.2304	0.5391	0.1013
NFE2L2/NRF2	0.2513	0.06506	0.43	0.08541	0.5494	0.1319	0.06394	0.1103	0.07245	0.1998	-0.2078	0.1355
SIRT1	0.7618	0.06918	0.9525	0.108	0.7226	0.1258	0.7359	0.1729	0.606	0.1558	0.6029	0.2587
SIRT3	-0.4758	0.07623	-0.3615	0.1392	-0.3559	0.1416	-0.3921	0.1633	-0.6462	0.1619	-0.9798	0.2322

## Sheet: Supp Table 3
Male	H&Y		UPDRS Part 3		UPDRS Total		ADL Score		Disease Duration		Age
PD Monocytes	Spearman r		Spearman r		Spearman r		Spearman r		Spearman r		Spearman r
Log2FC Expression	ρ	p value	ρ	p value	ρ	p value	ρ	p value	ρ	p value	ρ	p value
IL-6	0.388315	0.0670922	0.453782	0.0296364	0.44109	0.0351312	-0.362471	0.106353	0.333004	0.120502	-0.0741556	0.736668
IL-8	0.0773935	0.71926	0.0100065	0.962987	0.095819	0.656043	-0.0988215	0.661726	0.176995	0.408028	-0.00396157	0.985342
TNF	0.166285	0.437412	0.0422014	0.844771	0.0888503	0.679711	0.0651059	0.773459	0.176995	0.408028	0.0488593	0.820643
IL-1β	0.353799	0.0898694	0.344138	0.0996271	0.3223	0.124545	-0.416213	0.0540143	0.359209	0.084728	-0.0968383	0.652607
IL-10	0.186629	0.382559	0.258865	0.221925	0.238241	0.262259	0.0156952	0.944732	0.168732	0.430601	0.355661	0.0880741
MRC1 (CD206)	-0.194408	0.374069	0.031644	0.886028	-0.146994	0.503308	0.500779	0.0207606	0.0632567	0.774313	-0.0628932	0.775578
CD163	0.312656	0.146353	0.379728	0.0739075	0.328137	0.126359	-0.310134	0.171248	0.24166	0.266612	0.0698814	0.751367
Arg1	-0.36677	0.0851686	-0.262052	0.227077	-0.23806	0.274021	0.313491	0.166418	-0.370645	0.0816744	0.0519119	0.814026
CXCR3	-0.298075	0.157154	-0.355884	0.0878603	-0.33014	0.115128	0.156952	0.485465	-0.153947	0.472622	-0.00704279	0.973945
CXCR4	0.224662	0.29123	0.111812	0.602953	0.106707	0.619703	-0.105797	0.639366	-0.0239182	0.911668	0.123249	0.566133
CCR2	0.270807	0.211361	0.119654	0.58658	0.147983	0.500406	-0.240575	0.293501	-0.0192735	0.930444	0.0270156	0.902615
SIGLEC1 (CD169)	0.139308	0.516201	0.182293	0.393908	0.117596	0.584206	-0.37029	0.0898209	-0.103066	0.631766	-0.270267	0.201504
PPARGC1A	-0.652317	0.000551461	-0.614314	0.001405	-0.659409	0.000456628	0.696401	0.000317968	-0.189172	0.375991	-0.213925	0.3155
PPARG	-0.0707598	0.74249	0.120078	0.576239	0.100174	0.64141	-0.174391	0.437633	0.0156556	0.942119	0.0708681	0.742109
PPARA	0.0433404	0.840634	0.00739613	0.972638	0.0418119	0.846187	-0.0122074	0.957001	0.0804523	0.708627	-0.0924366	0.667492
NRF1	0.107024	0.618658	-0.0413313	0.847935	-0.00914636	0.966167	-0.044179	0.845223	-0.225701	0.288945	0.0735091	0.732835
NRF2	-0.45242	0.0264348	-0.589515	0.00243305	-0.551395	0.00522348	0.453998	0.033804	-0.475756	0.0187819	-0.268506	0.204571
GPX1	-0.0207857	0.923201	-0.0335001	0.876507	-0.021777	0.919549	0.114517	0.611838	-0.214394	0.314413	-0.132933	0.535767
GPX4	-0.436941	0.0327658	-0.42506	0.0383996	-0.45514	0.0254315	0.60688	0.00274606	-0.327028	0.118802	0.0695475	0.74676
SIRT1	-0.22422	0.292206	-0.159234	0.457358	-0.182492	0.393384	0.226708	0.310309	-0.0382692	0.859087	-0.00572227	0.978829
SIRT3	-0.183533	0.390643	-0.0865782	0.687493	-0.0858015	0.690161	0.279607	0.207584	-0.0256578	0.905271	0.0484192	0.822234
Female	H&Y		UPDRS Part 3		UPDRS Total		ADL Score		Disease Duration		Age
PD Monocytes	Spearman r		Spearman r		Spearman r		Spearman r		Spearman r		Spearman r
Log2FC Expression	ρ	p value	ρ	p value	ρ	p value	ρ	p value	ρ	p value	ρ	p value
IL-6	0.6222	0.000897065	0.680199	0.000355394	0.63569	0.0011146	-0.509437	0.00929168	0.611987	0.00247024	-0.0592536	0.778444
IL-8	0.228576	0.261377	0.206931	0.343449	0.1478	0.500942	-0.259636	0.200237	0.0953101	0.665314	0.360807	0.0701665
TNF	0.33958	0.0896548	0.379704	0.0739277	0.424123	0.0437007	-0.417086	0.0340204	0.408046	0.053251	0.0742134	0.718621
IL-1β	0.200146	0.348398	0.136956	0.543349	0.19887	0.374947	-0.171323	0.423452	-0.161723	0.483703	0.410613	0.046251
IL-10	0.175323	0.391627	0.209901	0.336411	0.222936	0.306552	-0.207152	0.309918	0.209484	0.337396	-0.00991792	0.961648
MRC1 (CD206)	-0.680215	0.000183193	-0.722279	9.95352e-05	-0.705388	0.000170237	0.57468	0.00265837	-0.430889	0.0452834	-0.00500192	0.981069
CD163	0.443093	0.0265322	0.363862	0.0878627	0.365793	0.0860661	-0.52858	0.00659977	0.211754	0.344134	0.415929	0.0386459
Arg1	-0.149125	0.476807	-0.227228	0.297089	-0.267425	0.217344	0.0558662	0.790827	-0.135114	0.548834	0.449404	0.0242118
CXCR3	0.105124	0.609289	0.186139	0.395115	0.217004	0.319932	-0.0795938	0.699123	0.249693	0.250548	-0.0964432	0.639302
CXCR4	0.201604	0.323342	0.256931	0.236619	0.290163	0.179246	-0.140766	0.492778	0.176721	0.419875	0.0509576	0.804742
CCR2	0.344196	0.0920276	0.40679	0.0602679	0.425989	0.0480669	-0.207819	0.318845	0.241843	0.27822	0.00307811	0.988349
SIGLEC1 (CD169)	-0.113078	0.58232	-0.0633665	0.773931	-0.0894711	0.684761	0.126864	0.53686	0.00595688	0.97848	0.257524	0.204052
PPARGC1A	-0.464761	0.0167492	-0.528219	0.0095726	-0.525952	0.00994459	0.578706	0.00195339	-0.276498	0.201544	-0.121067	0.55577
PPARG	-0.165986	0.417719	-0.176238	0.421167	-0.131982	0.548305	0.261026	0.197751	0.00148922	0.994619	-0.396717	0.0447942
PPARA	0.20437	0.316606	0.253466	0.243222	0.300049	0.164214	-0.216537	0.288011	-0.0228347	0.917632	0.0961012	0.640496
NRF1	0.188117	0.35742	0.266337	0.219291	0.280771	0.19438	-0.100448	0.625384	0.240757	0.268459	-0.261628	0.196682
NRF2	-0.538417	0.0045462	-0.507922	0.0133478	-0.499753	0.0151761	0.414305	0.0353551	-0.224872	0.302261	-0.0827633	0.687723
GPX1	0.0964793	0.639176	0.088614	0.687632	0.117153	0.594482	-0.0458794	0.823885	0.0431874	0.844876	-0.207934	0.308055
GPX4	-0.588904	0.00155011	-0.605942	0.00218033	-0.569946	0.00452218	0.617634	0.000774308	-0.52768	0.00965991	-0.265048	0.190681
SIRT1	-0.255895	0.207029	-0.19505	0.372462	-0.16263	0.458446	0.202634	0.320823	-0.103253	0.639196	0.192202	0.346882
SIRT3	-0.394908	0.0458679	-0.462377	0.0263206	-0.428571	0.0413104	0.232178	0.25373	-0.300326	0.163807	0.194596	0.340793

## Sheet: Supp Table 4
Gene Symbol	Gene Name	Company	Unique Assay ID	Primer Validation and Documents
IL6	interleukin 6	BioRad	qHsaCID0020314	https://commerce.bio-rad.com/en-us/prime-pcr-assays/assay/qhsacid0020314-primepcr-sybr-green-assay-il6-human
IL1B	interleukin 1, beta	BioRad	qHsaCID0022272	https://commerce.bio-rad.com/en-us/prime-pcr-assays/assay/qhsacid0022272-primepcr-sybr-green-assay-il1b-human
TNF	tumor necrosis factor	BioRad	qHsaCED0037461	https://commerce.bio-rad.com/en-us/prime-pcr-assays/assay/qhsaced0037461-primepcr-sybr-green-assay-tnf-human
IL8	interleukin 8	BioRad	qHsaCED0046633	https://commerce.bio-rad.com/en-us/prime-pcr-assays/assay/qhsaced0046633-primepcr-sybr-green-assay-il8-human
IL10	interleukin 10	BioRad	qHsaCED0044704	https://commerce.bio-rad.com/en-us/prime-pcr-assays/assay/qhsaced0044704-primepcr-sybr-green-assay-il10-human
CCR2	chemokine (C-C motif) receptor 2	BioRad	qHsaCED0043920	https://commerce.bio-rad.com/en-us/prime-pcr-assays/assay/qhsaced0043920-primepcr-sybr-green-assay-ccr2-human
MRC1	mannose receptor, C type 1 (CD206)	BioRad	qHsaCID0037074	https://commerce.bio-rad.com/en-us/prime-pcr-assays/assay/qhsacid0037074-primepcr-sybr-green-assay-mrc1-human
CD163	cluster of differentiation 163	BioRad	qHsaCID0012333	https://commerce.bio-rad.com/en-us/prime-pcr-assays/assay/qhsacid0012333-primepcr-sybr-green-assay-cd163-human
ARG1	arginase 1	BioRad	qHsaCED0003959	https://commerce.bio-rad.com/en-us/prime-pcr-assays/assay/qhsaced0003959-primepcr-sybr-green-assay-arg1-human
CXCR3	chemokine (C-X-C motif) receptor 3	BioRad	qHsaCED0002271	https://commerce.bio-rad.com/en-us/prime-pcr-assays/assay/qhsaced0002271-primepcr-sybr-green-assay-cxcr3-human
CXCR4	chemokine (C-X-C motif) receptor 4	BioRad	qHsaCED0002020	https://commerce.bio-rad.com/en-us/prime-pcr-assays/assay/qhsaced0002020-primepcr-sybr-green-assay-cxcr4-human
SIGLEC1	sialic acid binding Ig-like lectin 1, sialoadhesin (CD169)	BioRad	qHsaCED0042583	https://commerce.bio-rad.com/en-us/prime-pcr-assays/assay/qhsaced0042583-primepcr-sybr-green-assay-siglec1-human
PPARGC1A	peroxisome proliferator-activated receptor gamma, coactivator 1 alpha (PGC-1 alpha)	BioRad	qHsaCID0006418	https://commerce.bio-rad.com/en-us/prime-pcr-assays/assay/qhsacid0006418-primepcr-sybr-green-assay-ppargc1a-human
GPX1	glutathione peroxidase 1	BioRad	qHsaCED0037003	https://commerce.bio-rad.com/en-us/prime-pcr-assays/assay/qhsaced0037003-primepcr-sybr-green-assay-gpx1-human
GPX4	glutathione peroxidase 4 (phospholipid hydroperoxidase)	BioRad	qHsaCID0023890	https://commerce.bio-rad.com/en-us/prime-pcr-assays/assay/qhsacid0023890-primepcr-sybr-green-assay-gpx4-human
NRF1	nuclear respiratory factor 1	BioRad	qHsaCID0007351	https://commerce.bio-rad.com/en-us/prime-pcr-assays/assay/qhsacid0007351-primepcr-sybr-green-assay-nrf1-human
NFE2L2	nuclear factor (erythroid-derived 2)-like 2 (NRF2)	BioRad	qHsaCED0038543	https://commerce.bio-rad.com/en-us/prime-pcr-assays/assay/qhsaced0038543-primepcr-sybr-green-assay-nfe2l2-human
PPARA	peroxisome proliferator-activated receptor alpha	BioRad	qHsaCID0011001	https://commerce.bio-rad.com/en-us/prime-pcr-assays/assay/qhsacid0011001-primepcr-sybr-green-assay-ppara-human
PPARG	peroxisome proliferator-activated receptor gamma	BioRad	qHsaCED0044425	https://commerce.bio-rad.com/en-us/prime-pcr-assays/assay/qhsaced0044425-primepcr-sybr-green-assay-pparg-human
SIRT1	sirtuin 1	BioRad	qHsaCID0006484	https://commerce.bio-rad.com/en-us/prime-pcr-assays/assay/qhsacid0006484-primepcr-sybr-green-assay-sirt1-human
SIRT3	sirtuin 3	BioRad	qHsaCED0005351	https://commerce.bio-rad.com/en-us/prime-pcr-assays/assay/qhsaced0005351-primepcr-sybr-green-assay-sirt3-human
ACTB	Actin, beta (reference gene)	BioRad	qHsaCED0036269	https://commerce.bio-rad.com/en-us/prime-pcr-assays/assay/qhsaced0036269-primepcr-sybr-green-assay-actb-human
